# Supplementary material for: Stress Reactivity, Susceptibility to Hypertension, and Differential Expression of Genes in Hypertensive Compared to Normotensive Patients
Source: Int J Mol Sci. 2022 Mar 4;23(5):2835. doi: 10.3390/ijms23052835 (PMC8911431; doi:10.3390/ijms23052835)
Supplement: Supplementary file 1 [file ijms-23-02835-s001.zip]

Archive with 1 entries (1 files):
- ijms-1557167-supplementary.pdf
